# Supplementary material for: Efficient profiling of total RNA in single cells with STORM-seq
Source: bioRxiv. 2025 May 20:2022.03.14.484332. Preprint. [Version 4] doi: 10.1101/2022.03.14.484332 (PMC12139823; doi:10.1101/2022.03.14.484332)
Supplement: Supplement 4 [file media-4.xlsx]

## Sheet: Sheet1
Donor	Age (years)	Tissue	Procedure	Indication	Menopause state	Tissue state	Assay	Donor identifier in manuscript
STORM-0046	33	Fallopian tube	Bilateral salpingectomy	Paratubual cyst	Premenopause	Live single cell suspension	STORM-seq	Patient 1/Donor 1
STORM-0098	41	Fallopian tube	Bilateral salpingectomy	Sterlization	Premenopause	Live single cell suspension	STORM-seq	Patient 2/Donor 2
STORM-2824	30	Fallopian tube	Bilateral salpingectomy	Sterlization	Premenopause	FFPE tissue section and live single cell suspension	CyCIF and Flow cytometry	Patient 2824
STORM-2829	30	Fallopian tube	Bilateral salpingectomy	Sterlization	Premenopause	FFPE tissue section and live single cell suspension	CyCIF and Flow cytometry	Patient 2829
STORM-2830	34	Fallopian tube	Bilateral salpingectomy	Sterlization	Premenopause	FFPE tissue section and live single cell suspension	CyCIF and Flow cytometry	Patient 2830
